# Supplementary material for: The Toxicity of Wiped Dust and Airborne Microbes in Individual Classrooms Increase the Risk of Teachers’ Work-Related Symptoms: A Cross-Sectional Study
Source: Pathogens. 2021 Oct 21;10(11):1360. doi: 10.3390/pathogens10111360 (PMC8624243; doi:10.3390/pathogens10111360)
Supplement: Supplementary file 1 [file pathogens-10-01360-s001.zip]

Archive with 1 entries (1 files):
- pathogens-1368951-SI.pdf
